# Supplementary material for: Weight gain in early years and subsequent body mass index trajectories across birth weight groups: a prospective longitudinal study
Source: Eur J Public Health. 2020 Jan 2;30(2):316–22. doi: 10.1093/eurpub/ckz232 (PMC7183364; doi:10.1093/eurpub/ckz232)
Supplement: ckz232_Supplementary_Data [file ckz232_supplementary_data.zip]

Archive with 6 entries (5 files):
- ckz232-Suppl_Data/
- ckz232-Suppl_Data/ejph-2018-09-om-0823-File004.docx
- ckz232-Suppl_Data/ejph-2018-09-om-0823-File006.jpg
- ckz232-Suppl_Data/ejph-2018-09-om-0823-File007.jpg
- ckz232-Suppl_Data/ejph-2018-09-om-0823-File008.docx
- ckz232-Suppl_Data/Thumbs.db
